# Supplementary material for: Effect of Growth Stage on Nutrition, Fermentation Quality, and Microbial Community of Semidry Silage from Forage Soybean
Source: Plants (Basel). 2024 Mar 6;13(5):739. doi: 10.3390/plants13050739 (PMC10934759; doi:10.3390/plants13050739)
Supplement: Supplementary file 1 [file plants-13-00739-s001.zip]

Archive with 1 entries (1 files):
- plants-2864821-supplementary.pdf
